# Supplementary material for: CAGE-seq analysis of Epstein-Barr virus lytic gene transcription: 3 kinetic classes from 2 mechanisms
Source: PLoS Pathog. 2018 Jun 4;14(6):e1007114. doi: 10.1371/journal.ppat.1007114 (PMC6005644; doi:10.1371/journal.ppat.1007114)
Supplement: S1 Table — Shown are all EBV lytic transcripts identified by CAGE-seq, including strong TSS signals not corresponding to previously annotated ORFs. For each transcription start site (TSS) cluster the table specifies: the location (B95-8, V01555), strand (+ or -), kinetic class based on BALF2 ratio, the gene or promoter corresponding to the observed CAGE-seq TSS cluster, the corresponding annotation for each ORF/promoter, transcript abundance in tags per million (TPM) for each condition, BALF2 ratio (ratio of signal in I / I + t for ΔBALF2), and BDLF4 ratio (ratio of signal in I / I + t for ΔBDLF4. Clusters that did not correspond to well annotated ORF/promoters are labeled as unknown. Transfection of Rta and Zta resulted in a large number of clusters in this region and, accordingly, have been labeled as artifacts. (XLS) [file ppat.1007114.s002.xls]

## Sheet: Sheet1
cluster_start	cluster_end	cluster_strand	Kinetics	ORF/promoter*	Annotation	dBALF2_U	dOriLyt_I	dBALF2_I	dBALF2_I+t	dBDLF4_I	dBDLF4_I+t	WT_I	BALF2 ratio	BDLF4 ratio
1709	1729	+	late	BNRF1	major tegument protein	0	0.1	0	35.45	2.34	174.11	24.53	0	0.0134398
11330	11349	+	latent	Cp		209.02	61.58	168.61	166.04	112.56	139.12	183.51	1.01548	0.809086
49374	49389	+	late	unknown		0.04	0	0.03	5.41	2.19	19.9	3.33	0.00554529	0.11005
52944	52955	+	early	unknown		0.29	0	13.63	12.57	43.37	21.74	9.72	1.08433	1.99494
53782	53794	+	early	BHRF1	v-Bcl2	16.96	0.05	707.94	877.38	2010.91	1611.31	757.86	0.80688	1.248
53943	53943	+	leaky	unknown		1.05	0.1	18.13	73.04	72.04	356.16	63.15	0.24822	0.202269
54675	54679	+	leaky	unknown		0.08	0	0.94	6.46	2.19	27.1	3.62	0.145511	0.0808118
55363	55370	+	leaky	unknown		0	0.1	0.91	8.13	1.68	38.42	3	0.111931	0.0437272
55503	55515	+	late	unknown		0	0	0.03	10.66	0	41.94	3.76	0.00281426	0
55639	55639	+	late	unknown		0	0	0.1	4.24	0.05	18.96	2.19	0.0235849	0.00263713
58113	58119	+	late	BFRF0.5	terminase subunit	0	0	0.06	31.87	0.25	153.41	22	0.00188265	0.00162962
58581	58593	+	early	BFRF0.5?	terminase subunit	5.57	22.37	304.79	309.89	412.74	348.77	151.27	0.983543	1.18342
58860	58867	+	late	BFRF1	nuclear egress capsids	0	0.05	1.75	159.42	1.32	662.19	104.45	0.0109773	0.00199339
61372	61381	+	late	BFRF3	capsid - hexon tip	0.21	0.54	6.77	396.47	5.95	2189.48	346.16	0.0170757	0.00271754
62231	62239	+	early	Fp		2.39	57.61	278.31	236.08	176.73	201.01	78.06	1.17888	0.87921
75047	75054	+	leaky	BORF1	capsid - 1x triplex	0.63	3.67	22.63	122.11	25.83	494.68	71.54	0.185325	0.0522156
75083	75083	+	early	unknown		0.04	3.33	7.06	13.66	12.3	10.97	6.76	0.516837	1.12124
75848	75853	+	early	unknown		0.13	2.59	6.54	10.62	25.27	26.4	5.57	0.615819	0.957197
76171	76173	+	early	unknown		0	4.41	7.67	8.29	24.15	18.02	5.72	0.925211	1.34018
76198	76213	+	early	BORF2	RNR - large subunit	5.49	83.31	329.98	313.71	1024.62	788.9	160.94	1.05186	1.2988
77988	78001	+	early	unknown		0.46	7.59	25.61	28.76	31.67	40.2	10.95	0.890473	0.787811
78806	78808	+	early	unknown		0.29	18.16	16.35	21.83	31.62	27.84	10	0.748969	1.13578
78831	78840	+	early	BaRF1	RNR - small subunit	12.23	216.06	552.73	591.54	884.15	700.01	278.62	0.934392	1.26305
79478	79480	+	early	unknown		0.71	3.77	8.03	8.17	16.42	13.95	4.81	0.982864	1.17706
79869	79874	+	early	BMRF1	processivity factor, DNA pol	5.23	186.16	408.49	317.87	544.72	415.02	170.7	1.28509	1.31252
80811	80815	+	leaky	BMRF2	virion glycoprotein	0.54	7.69	13.47	60.82	90.35	325.34	56.39	0.221473	0.277709
80862	80863	+	early	BMRF2	virion glycoprotein	4.94	53.94	128.31	159.46	493.73	370.65	102.02	0.804653	1.33207
81781	81785	+	early	unknown		0.04	3.62	10.81	8.76	12.41	13.35	4.72	1.23402	0.929588
84489	84492	+	early	unknown		0.84	6.85	20.07	16.62	16.68	13.6	8.76	1.20758	1.22647
86325	86328	+	early	unknown		0.13	8.08	13.86	16.5	18.1	15.68	8.14	0.84	1.15434
86594	86608	+	early	unknown		0.88	65.05	69.41	62.06	74.13	72.17	42.87	1.11843	1.02716
86659	86662	+	early	unknown		0.33	14.15	21.21	19.61	20.49	19.51	11.57	1.08159	1.05023
86914	86917	+	early	BSRF1	virion protein, palmytolyated	0.88	7.98	25.12	43.97	32.74	137.38	29.72	0.571299	0.238317
87159	87162	+	early	unknown		0.13	5.53	13.11	11.17	17.95	14.15	4.67	1.17368	1.26855
88540	88546	+	leaky	BLRF1	glycoprotein N	1.38	15.86	31.02	85.96	88.62	328.57	66.25	0.360866	0.269714
88644	88647	+	early	unknown		0.08	8.08	12.37	9.38	11.54	11.12	6.24	1.31876	1.03777
88894	88898	+	leaky	BLRF2	tegument protein	1.59	16.1	43.87	435.07	86.69	2196.97	366.31	0.100834	0.0394589
89054	89064	+	leaky	unknown		0.04	0.69	1.88	5.41	3.2	19.01	2.29	0.347505	0.168332
93507	93510	+	late	unknown		0	0.05	0	4.83	0.51	16.92	3.1	0	0.0301418
105040	105049	+	early	BRRF1	Na	13.65	189.93	480.95	488.93	491.95	459.45	199.89	0.983679	1.07074
105245	105247	+	leaky	unknown		0.08	0.24	1.36	11.28	3.05	60.95	8.81	0.120567	0.050041
106271	106278	+	leaky	BRRF2	tegument protein	0.92	7.34	19.88	69.92	69.7	205.13	41.96	0.284325	0.339785
106471	106479	+	early	unknown		0.42	7.69	19.78	20.9	16.57	13.4	8.76	0.946411	1.23657
109934	109941	+	leaky	BKRF2	glycoprotein L	0.42	4.99	9.45	26.65	60.96	106.71	22.05	0.354597	0.571268
110160	110162	+	early	unknown		0.67	9.55	16.09	16.11	13.68	13.8	7.19	0.998759	0.991304
110175	110180	+	early	BKRF3	uracil DNA glycosylase	16.58	299.72	866.45	700.45	600.4	579.11	299.53	1.23699	1.03676
110367	110367	+	early	unknown		0.25	4.16	10.75	7.74	9	10.92	2.33	1.38889	0.824176
110629	110635	+	late	unknown		0.21	1.76	7.32	132.3	3.81	793.07	125.88	0.0553288	0.00480412
110924	110929	+	early	BKRF4	tegument protein	16.41	158.35	416.58	439.12	429.36	363.8	167.36	0.94867	1.18021
110939	110942	+	early	unknown		0.59	10.77	21.5	19.85	20.9	18.76	8.33	1.08312	1.11407
111093	111093	+	early	unknown		0.08	3.52	6.93	7.98	7.37	13.9	3.57	0.868421	0.530216
111201	111204	+	early	unknown		0.21	3.52	7.84	9.84	10.73	19.85	4.62	0.796748	0.540554
111237	111239	+	early	unknown		0.13	2.79	6.28	7.51	7.78	13.3	3.52	0.836218	0.584962
111578	111587	+	early	unknown		0.04	4.41	11.04	13.04	11.34	19.36	4.81	0.846626	0.585744
113906	113915	+	leaky	BBRF1	portal	0.08	1.66	4.95	20.43	6.61	48.64	10.53	0.242291	0.135896
114540	114552	+	early	unknown		0.13	11.31	16.58	16.11	15	14.24	9.62	1.02917	1.05337
115794	115797	+	leaky	BBRF2		0.04	2.84	4.4	9.42	9.66	24.37	6.05	0.467091	0.396389
119013	119016	+	early	unknown		1.17	20.12	61.39	81.33	32.89	158.72	40.67	0.754826	0.20722
119097	119101	+	early	unknown		0.21	5.38	9.36	15.25	40.93	20.65	7.95	0.61377	1.98208
119129	119134	+	leaky	BBRF3	glycoprotein M	0.5	13.02	27.65	120.43	111.7	386.78	92.54	0.229594	0.288795
119197	119199	+	early	unknown		0	10.08	8.71	8.87	6.91	7.69	7.14	0.981962	0.89857
125232	125251	+	early	unknown		0	6.76	6.15	4.71	10.42	8.09	4.91	1.30573	1.28801
129663	129672	+	early	unknown		0.04	2.84	7.25	6.85	4.73	4.47	4.76	1.05839	1.05817
137247	137251	+	leaky	BcRF1	vTBP; vPIC component	0	1.03	2.46	10.78	58.37	26.55	11.67	0.2282	2.19849
144610	144618	+	late	BXRF1		0	0.05	0.06	6.19	0	27.5	4.62	0.00969305	0
145333	145340	+	early	BVRF1	portal "cork"	0.88	5.38	19.62	20.08	6.3	10.03	8.76	0.977092	0.628116
147752	147758	+	late	BVRF2	scaffold protease	0	0.2	0.32	17.94	0.61	66.21	15.72	0.0178372	0.00921311
148263	148272	+	early	unknown		0.59	24.47	30.69	30.74	16.78	12.46	14.91	0.998373	1.34671
148650	148655	+	leaky	BdRF1	capsid scaffold protein	0.8	8.47	18.58	67.94	53.33	205.13	52.25	0.273477	0.259981
149091	149093	+	early	unknown		0.71	8.08	17.52	19.11	9.41	7.99	17.91	0.916797	1.17772
149111	149111	+	early	unknown		0.29	3.72	5.86	7.39	3.3	4.02	6.81	0.792963	0.820896
156984	156995	+	early	unknown		0.08	6.36	11.01	5.33	15.71	17.02	3.33	2.06567	0.923032
165472	165475	+	early	BARF1**	CSF-1 decoy receptor	2.14	19.19	26.26	20.31	29.08	27.74	14.86	1.29296	1.04831
165497	165499	+	early	BARF1	CSF-1 decoy receptor	18.97	179.65	320.14	247.64	369.67	350.01	186.13	1.29276	1.05617
168756	168750	-	early	unknown		0.54	7	10.26	5.25	27.66	15.34	7.05	1.95429	1.80313
167605	167603	-	early	BNLF2a	TAP inhibitor	0.17	2.59	3.66	5.68	42.61	17.67	6.05	0.644366	2.41143
167499	167485	-	early	BNLF2a/b	TAP inhibitor/unknown	5.4	133.78	209.18	317.44	190.46	914.92	197.61	0.658959	0.208171
165445	165442	-	early	unknown		0.71	33.24	49.5	22.49	21.76	25.86	15.15	2.20098	0.841454
165414	165410	-	early	BALF1	putative vBcl-2	5.07	164.96	272.83	140.9	160.51	184.88	126.88	1.93634	0.868185
164786	164778	-	early	BALF2	ssDNA binding portein	1.8	57.66	141.35	87.9	74.33	86.71	43.96	1.60808	0.857225
161637	161632	-	leaky	BALF3	terminase subunit, pac bindng	0.71	32.8	33.67	72.53	14.03	14.29	8.91	0.464222	0.981805
159340	159332	-	leaky	BALF4	glycoprotein B	2.47	13.02	21.34	62.3	29.59	208.55	49.96	0.342536	0.141884
158184	158179	-	late	unknown		0	0	0.03	15.21	0.46	56.38	10.81	0.00197239	0.00815892
150982	150976	-	late	unknown		0	0	0.16	16.19	0	51.67	8.38	0.00988264	0
150544	150530	-	late	BILF2	vGPCR	0	0.05	0.84	271.6	0.66	1271.23	196.85	0.00309278	0.000519182
148156	148151	-	early	BVLF1	vPIC component	0.8	19.53	38.69	35.95	15.46	10.97	16	1.07622	1.4093
145119	145100	-	early	BXLF1	thymidine kinase	9.55	158.6	408.98	456.67	353.2	259.38	196.27	0.89557	1.36171
143282	143278	-	leaky	BXLF2	glycoprotein H	0.21	0.39	2.27	7.08	9.81	25.91	6.43	0.320621	0.378618
143257	143257	-	late	BXLF2	glycoprotein H	0.04	0.15	0.42	12.88	0.71	71.67	13.43	0.0326087	0.00990652
141356	141343	-	early	unknown		0.59	25.5	53.39	50.35	35.44	31.17	26.53	1.06038	1.13699
137683	137669	-	late	BcLF1	capsid protein, major	0	0.1	0.36	75.45	8.64	432.94	69.82	0.00477137	0.0199566
133323	133316	-	late	BDLF1	capsid protein, 2x triplex	0	0.05	0.19	98.91	0.56	275.16	54.68	0.00192094	0.00203518
132448	132441	-	late	BDLF2	virion glycoprotein	0.04	1.03	1.04	96.81	119.58	358.34	80.44	0.0107427	0.333705
131078	131070	-	leaky	BDLF3	gp150	0.84	4.45	18	123.47	129.95	475.48	88.68	0.145784	0.273303
129554	129536	-	early	unknown		0.04	9.2	16.06	16.38	20.9	17.22	7.72	0.980464	1.2137
129350	129343	-	early	BDLF3.5	vPIC component	1.47	44.4	173.21	134.64	164.78	161.4	37.72	1.28647	1.02094
128404	128398	-	late	BGLF1		0	0.05	0.23	5.29	1.32	25.91	3.38	0.0434783	0.0509456
127209	127199	-	leaky	unknown		0	1.37	4.37	10.58	8.44	32.06	6.29	0.413043	0.263256
126902	126893	-	late	BGLF2	virion protein	0.08	0.39	2.2	81.64	3.86	377.8	59.49	0.0269476	0.010217
126745	126743	-	early	unknown		0.08	6.85	10.39	8.13	9.81	8.29	5.67	1.27798	1.18335
126732	126732	-	early	unknown		0.04	8.86	12.72	10.62	13.93	12.11	6.14	1.19774	1.15029
125140	125137	-	early	BGLF3	vPIC component	0.21	13.27	18.52	26.03	22.98	23.23	11.95	0.711487	0.989238
125084	125083	-	early	BGLF3	vPIC component	0.29	2.84	8.35	11.17	11.29	10.97	6.72	0.747538	1.02917
124191	124186	-	early	unknown		0.29	5.43	14.41	14.9	21.81	20.5	8.76	0.967114	1.0639
124087	124083	-	early	BGLF3.5	vPIC component	1.17	17.38	48.01	66.15	68.23	103.38	33.58	0.725775	0.659992
123871	123868	-	early	BGLF4	protein kinase	2.85	103.58	191.08	164.01	183.29	149.39	72.44	1.16505	1.22692
123836	123834	-	early	BGLF4	protein kinase	0.08	16.94	19.39	13.74	14.44	14.15	7.95	1.41121	1.02049
123814	123809	-	early	BGLF4	protein kinase	0.38	18.65	27.68	18.87	19.32	22.53	13.53	1.46688	0.857523
123259	123254	-	early	unknown		0.04	6.95	10.75	11.25	14.44	13	4.57	0.955556	1.11077
122429	122417	-	early	BGLF5	alkaline exonuclease	3.81	154.29	301.45	225.22	219.89	200.41	95.35	1.33847	1.0972
121303	121295	-	leaky	BBLF1	virion protein, myristylated	1.3	35	49.11	129.77	117.14	415.52	92.02	0.378439	0.281912
121122	121121	-	early	BBLF1	virion protein, myristylated	0.63	23.2	35.68	40.23	52.52	42.63	18.53	0.8869	1.232
119079	119074	-	early	BBLF2/3**	helicase-primase, acc protein	0.84	10.38	40.24	36.97	30.71	29.88	17.86	1.08845	1.02778
119044	119040	-	early	BBLF2/3	helicase-primase, acc protein	3.31	158.3	455.79	363.67	461.24	428.92	203.09	1.25331	1.07535
118895	118893	-	early	unknown		0.29	7.54	24.57	19.69	16.73	15.88	9.29	1.24784	1.05353
118708	118694	-	early	unknown		1.38	29.81	75.4	66.38	20.74	21.39	21.86	1.13588	0.969612
114445	114441	-	early	BBLF4	helicase	0.21	7	8.29	8.95	3.76	4.76	5.33	0.926257	0.789916
114415	114413	-	early	BBLF4	helicase	1.3	22.08	25.77	26.46	21.61	20.75	16.72	0.973923	1.04145
114374	114361	-	early	BBLF4	helicase	2.22	53.36	86.93	80.2	89.23	74.3	51.77	1.08392	1.20094
106186	106182	-	early	BRLF1	Rta	0.38	9.64	12.95	12.14	14.03	7.15	5.14	1.06672	1.96224
104927	104911	-		artifact		0.21	10.57	10.94	7.32	10.88	10.67	5.72	1.49454	1.01968
104795	104792	-		artifact		0	19.92	13.53	4.24	6.51	9.98	5.19	3.19104	0.652305
103929	103929	-		artifact		0.04	8.62	18.52	5.14	7.93	8.14	4.91	3.60311	0.974201
103851	103849	-		artifact		0	12.43	22.05	7.35	9.61	7.74	7.81	3	1.2416
103625	103615	-		artifact		0	19.24	17.97	11.56	9.97	9.98	6.33	1.5545	0.998998
103499	103496	-		artifact		0	12.78	12.66	8.25	6.2	8.59	4.91	1.53455	0.721769
103268	103268	-		artifact		0	16.25	20.2	8.95	13.22	14	3.86	2.25698	0.944286
103263	103263	-		artifact		0	8.52	12.24	6.19	9.81	11.07	2.43	1.97738	0.886179
103259	103259	-		artifact		0	14.59	18.68	8.76	11.64	13.6	3.38	2.13242	0.855882
103258	103253	-		artifact		0.42	856.72	1017.87	440.29	666.85	684.53	224.42	2.31182	0.974172
103252	103252	-		artifact		0.04	19.97	21.95	10.43	14.85	15.34	5.57	2.10451	0.968057
103235	103235	-		artifact		0	23.3	19.46	7.7	13.83	15.19	6.67	2.52727	0.910467
103229	103229	-		artifact		0	55.51	41.77	20.39	33	36.48	13.57	2.04855	0.904605
103202	103202	-		artifact		0.71	336.33	308.16	95.72	157.36	183.84	89.06	3.21939	0.855962
103199	103199	-		artifact		0.13	21.24	18.75	7.7	13.07	14.64	7.38	2.43506	0.89276
103183	103183	-		artifact		0	36.76	31.28	14.28	25.42	31.42	10.57	2.19048	0.809039
103182	103182	-		artifact		0	27.12	17.42	9.73	19.88	24.02	7.76	1.79034	0.827644
103178	103178	-		artifact		0	36.76	22.21	14.59	24.25	31.47	8.19	1.52228	0.770575
103172	103172	-		artifact		0.13	1092.71	642.18	263.9	700.91	943.76	255.43	2.43342	0.742678
103169	103169	-		artifact		0	45.38	25.87	13.46	34.27	43.87	11.29	1.92199	0.781172
103163	103163	-		artifact		0	34.66	16.06	7.51	17.95	26.95	7.72	2.13848	0.666048
103160	103160	-		artifact		0	15.03	9.07	4.36	9.2	10.72	3.33	2.08028	0.858209
103157	103157	-		artifact		0	15.03	9	4.36	9.35	12.46	2.71	2.06422	0.750401
103132	103132	-		artifact		0	27.61	26.22	5.45	19.52	23.48	8.14	4.81101	0.831346
103117	103117	-		artifact		0	33.53	18.1	4.71	16.98	24.72	7.53	3.84289	0.686893
103106	103106	-		artifact		0	26.73	15.48	3.54	18.1	26.31	6.38	4.37288	0.687951
103104	103104	-		artifact		0	37.99	20.14	5.29	20.69	27.89	5.81	3.80718	0.741843
103097	103097	-		artifact		0.13	1351.85	766.41	184.09	719.27	1051.26	241.09	4.16324	0.684198
103090	103090	-		artifact		0	62.12	45.62	8.83	41.89	58.17	13	5.16648	0.720131
103066	103065	-		artifact		0.13	667.43	446.99	97.47	445.43	636.19	159.32	4.58592	0.700152
103063	103063	-		artifact		0	38.92	25.61	6.34	24.1	34.59	7	4.03943	0.696733
103059	103059	-		artifact		0	39.31	26.58	5.41	26.69	37.57	10.95	4.91312	0.710407
103049	103049	-		artifact		0	18.11	10.88	4.36	8.39	11.42	3.76	2.49541	0.734676
103043	103043	-		artifact		0	26.38	15.8	7.98	11.08	13.85	3.81	1.97995	0.8
103035	103035	-		artifact		0	67.16	37.72	7.98	40.98	58.42	12	4.72682	0.701472
103031	103030	-		artifact		0.04	313.57	210.61	49.53	176.22	249	57.06	4.25217	0.707711
103028	103028	-		artifact		0	25.06	22.89	5.68	21.96	28.79	6.67	4.02993	0.762765
103001	103001	-		artifact		0.04	20.75	14.83	4.44	8.74	14.79	4.62	3.34009	0.59094
102998	102998	-		artifact		0.08	41.51	23.6	7.12	20.85	23.62	7.67	3.31461	0.882727
102910	102910	-		artifact		0.21	28.44	25.32	9.77	18.46	19.7	12.24	2.59161	0.937056
102904	102904	-		artifact		0.13	25.11	27.39	8.44	13.47	14.1	8.48	3.24526	0.955319
102875	102869	-		artifact		1.3	2274.56	1468.42	642.2	820.65	990.26	490.04	2.28655	0.828722
102827	102825	-		artifact		0.04	285.92	195.62	75.57	108.9	149.44	39.01	2.58859	0.728721
102808	102807	-		artifact		0.04	36.86	41.64	17.74	31.88	39.85	19.62	2.34724	0.8
102755	102754	-		artifact		0	74.21	46.2	18.37	31.83	37.08	8.57	2.51497	0.858414
102727	102727	-		artifact		0	11.01	15.35	5.68	15.35	15.53	8	2.70246	0.98841
102724	102724	-		artifact		0	8.81	14.54	4.9	10.88	12.46	6.81	2.96735	0.873194
102716	102716	-		artifact		0	9.89	17.94	7	13.22	14.39	8.24	2.56286	0.918694
102689	102689	-		artifact		0	46.85	27.62	10.78	20.9	26.65	6.81	2.56215	0.78424
102662	102661	-		artifact		0.08	22.27	40.7	23.04	30.3	35.88	18.29	1.76649	0.844482
102129	102126	-	late	BZLF2	gp42	0	1.71	5.92	343.32	1.63	1252.82	209.94	0.0172434	0.00130106
96285	96282	-	late	unknown		0	0	0	8.37	0.1	56.73	7.62	0	0.00176274
92163	92158	-	late	BLLF1	gp350	0	0.29	0.91	206.86	11.19	1039.05	170.84	0.00439911	0.0107695
90945	90939	-	early	unknown		0.13	11.21	11.88	18.17	33.3	27.84	10.24	0.653825	1.19612
90897	90897	-	early	unknown		0	4.8	8.32	9.22	14.34	12.95	4.76	0.902386	1.10734
90027	90019	-	early	BLLF2		2.01	156.74	346.46	311.26	481.07	343.8	132.6	1.11309	1.39927
89924	89922	-	early	unknown		0.08	2.79	3.82	4.98	6.66	12.85	2.86	0.767068	0.518288
88489	88480	-	early	BLLF3	dUTPase	4.44	275.93	588.05	550.8	751.25	650.43	228.95	1.06763	1.15501
88234	88233	-	early	unknown		0.04	5.87	10.94	8.99	13.12	10.87	2.24	1.21691	1.20699
87030	87023	-	early	BSLF1	primase	0.17	22.66	29.82	27.94	46.57	40	13.81	1.06729	1.16425
86505	86503	-	early	unknown		0.17	8.27	8.35	7.82	6.91	9.28	4.95	1.06777	0.744612
86270	86270	-	leaky	unknown		0.08	0.15	0.62	4.24	0.61	20.3	2.91	0.146226	0.0300493
86015	86011	-	early	unknown		0.25	15.22	15.64	13.31	12.61	11.27	5.62	1.17506	1.1189
85403	85383	-	early	unknown		0.25	25.75	39.86	42.53	34.37	78.87	24.34	0.937221	0.43578
85109	85107	-	leaky	unknown		0.13	2.59	4.57	9.77	21.96	13.45	4.81	0.467758	1.63271
84967	84964	-	leaky	unknown		0	0.78	0.84	3.58	25.52	16.13	6.81	0.234637	1.58215
84848	84841	-	leaky	unknown		0.25	1.03	1.52	5.8	31.57	20.1	4.95	0.262069	1.57065
84604	84604	-	early	unknown		0.42	7.39	10.07	11.98	16.12	12.81	7.43	0.840568	1.25839
84584	84584	-	early	unknown		0.92	16.99	29.62	31.32	41.39	31.27	19.24	0.945722	1.32363
84564	84564	-	early	unknown		0.25	6.36	7.19	9.88	13.52	10.17	6.33	0.727733	1.3294
84539	84539	-	early	unknown		0.8	22.37	28.98	35.33	44.59	37.62	15	0.820266	1.18527
84377	84377	-	early	SM**	lytic RNA export	0.29	13.95	16.48	14.94	15.1	14.24	6.33	1.10308	1.06039
84361	84361	-	early	SM**	lytic RNA export	0.04	8.22	9.65	8.91	12	8.83	5.1	1.08305	1.359
84359	84356	-	early	SM**	lytic RNA export	2.22	76.85	109.69	105.92	127.67	108.55	48.44	1.03559	1.17614
84354	84354	-	early	SM**	lytic RNA export	0.25	11.8	11.82	9.96	11.44	8.83	4.81	1.18675	1.29558
84330	84323	-	early	SM	lytic RNA export	40.99	1242.89	1896.46	1809.44	1889.05	1751.92	968.99	1.04809	1.07827
84006	84002	-	early	unknown		0.54	20.36	28.33	24.16	32.28	28.64	10.53	1.1726	1.12709
83819	83814	-	early	unknown		0.38	16.89	31.02	27.71	35.28	29.38	14.67	1.11945	1.20082
83778	83775	-	early	unknown		1.63	27.75	66.37	69.69	74.38	66.06	28.86	0.95236	1.12595
75294	75281	-	late	BOLF1	tegument protein, binds BPLF1	0.04	0	0.03	4.71	0.41	37.52	5.81	0.00636943	0.0109275
72163	72156	-	late	BPLF1	tegument protein, largest	0	0	0	7.43	0.25	37.32	5.19	0	0.00669882
58539	58534	-	leaky	BFLF1	packaging protein	0	0.1	1.85	9.92	5.39	37.32	6.38	0.186492	0.144427
58466	58466	-	early	unknown		0.29	1.47	14.57	13.11	24.05	17.82	8.81	1.11137	1.34961
58452	58440	-	early	unknown		1.42	14.88	136.85	135.72	208.5	177.39	81.35	1.00833	1.17538
58204	58202	-	early	unknown		0.04	0.64	7.84	8.68	15.3	10.03	5	0.903226	1.52542
57130	57123	-	early	BFLF2	nuclear egress capsids	0.21	6.61	83.6	86.58	146.88	115.54	38.82	0.965581	1.27125
57056	57048	-	early	BFLF2	nuclear egress capsids	0.29	8.42	181.34	250.01	202.2	737.04	148.55	0.725331	0.274341
56740	56731	-	early	unknown		0.17	0.44	22.86	20.27	19.88	17.82	11.14	1.12778	1.1156
56463	56460	-	early	unknown		0.04	0.44	11.46	13.31	18.35	27	7.95	0.861007	0.67963
56102	56100	-	leaky	unknown		0	0	0.74	5.6	2.8	16.58	3.19	0.132143	0.168878
52821	52811	-	early	BHLF1	OriLyt transcript	0.46	0	11.14	11.67	17.74	15.39	4.76	0.954584	1.1527
52633	52633	-	leaky	BHLF1	OriLyt transcript	0.17	0.05	4.76	11.32	45.86	22.98	4.05	0.420495	1.99565
52603	52600	-	leaky	BHLF1	OriLyt transcript	0.17	0	5.08	10.35	47.28	23.87	4.86	0.490821	1.98073
52593	52587	-	early	BHLF1	OriLyt transcript	0.04	0	7.06	13.85	62.03	29.48	5.1	0.509747	2.10414
52523	52514	-	early	BHLF1	OriLyt transcript	0.38	0	9.91	17.39	72.76	38.46	6.05	0.569868	1.89184
52458	52457	-	early	BHLF1	OriLyt transcript	0.29	0	4.5	7.82	42	19.56	3.43	0.575448	2.14724
52326	52315	-	leaky	BHLF1	OriLyt transcript	0.92	0.1	41.6	93.12	394.94	230.24	37.01	0.446735	1.71534
50538	50530	-	early	unknown		0.08	0	5.37	10.08	38.08	18.66	3.38	0.532738	2.04073
				** When possible, ORF corresponding to TSS cluster is indicated; unkown indicates could not be assigned to an ORF with confidence, artifact peaks occur in regions overlapping with transfect Rta and Zta expression vectors which are therefore not interpretable
				* minor cluster with signal < 10% of major cluster
